# Supplementary material for: Motor skill delays in pre-school children with leukemia one year after treatment: Hematopoietic stem cell transplantation therapy as an important risk factor
Source: PLoS One. 2017 Oct 24;12(10):e0186787. doi: 10.1371/journal.pone.0186787 (PMC5655450; doi:10.1371/journal.pone.0186787)
Supplement: S1 Dataset — (XLSX) [file pone.0186787.s001.xlsx]

## Sheet: Sheet1
			1=2-3 years	1=male	1=ALL	1=SR	0=no				1=male		1=Job leave/housewife		0=No sibling	1=Rent home	1=Low					0 = never performed
			2=4 years	2=female	2=AML	2=MR	1=yes				2=female		2=Abandonment / loss of work		1 = 1 sibling	2=Home ownership with mortgage	2=Medium		Domain Communication: C			1 = sometimes or partly performed																				Domain Communication: C
			3=5 years			3=HR							3=Part time		2 = 2 or more siblings	3=Home ownership without mortgage	3=High		Sudomain Receptive: ric			2 = behavior is usually or habitually performed																				Sudomain Expressive: esp
			4=6 years										4=Full time			4=Other
id	Child's age in months	Child's age in years	Child's age categories	Child's gender	Child's diagnosis	Risk band therapy	HSCT	Interviewed parent's age in years	Mother's age	Father's age	Interviewed parent's gender	Mother's schooling years	Interviewed parent's job	average job weekly hours	number of siblings	Home situation	Economic condition	N Days of hospitalization	C_ric_a1	c_ric_a2	c_ric_a3	c_ric_a4	c_ric_a5	c_ric_a6	c_ric_b1	c_ric_b2	c_ric_b3	c_ric_c1	c_ric_c2	c_ric_c3	c_ric_c4	c_ric_d1	c_ric_d2	c_ric_d3	c_ric_d4	c_ric_d5	c_ric_e1	c_ric_e2	c_ric_e3	c_ric_e4	c_ric_e5	c_esp_a1	c_esp_a2	c_esp_a3	c_esp_a4	c_esp_a5	c_esp_b1	c_esp_b2	c_esp_b3
2	72	6	4	1	1	2	0	32	32	Missing	2	13	Missing	45	0	1	2	28	2	2	2	2	2	2	2	2	2	2	2	2	2	2	2	2	2	2	2	2	2	1	1	2	2	2	2	2	2	2	2
3	72	6	4	1	1	2	0	40	40	Missing	2	13	4	35	0	2	1	65	2	2	2	2	2	2	2	2	2	2	2	2	2	1	1	1	1	1	2	1	0	2	1	2	2	2	2	2	2	2	2
4	41	3.05	2	2	1	2	0	40	40	Missing	2	8	1	0	1	2	1	33	2	2	2	2	2	2	2	2	2	2	2	2	2	2	2	2	2	2	1	1	0	1	0	2	2	2	2	2	2	2	2
6	48	4	2	2	1	2	0	39	34	39	1	13	3	45	0	2	2	30	2	2	2	2	2	2	2	2	2	2	2	2	2	2	2	2	2	2	0	2	0	0	0	2	2	2	2	2	2	2	2
7	60	5	3	1	1	2	0	41	Missing	41	1	13	1	45	1	1	1	74	2	2	2	2	2	2	2	2	2	2	2	2	2	2	2	1	1	2	2	2	0	2	0	2	2	2	2	2	2	2	2
13	36	3	1	2	1	2	0	36	36	39	2	13	1	0	1	3	3	29	2	2	2	2	2	2	2	2	2	2	2	2	2	2	2	2	2	2	2	2	1	2	0	2	2	2	2	2	2	2	2
18	72	6	4	1	1	2	0	46	43	46	1	13	3	35	0	3	2	34	2	2	2	2	2	2	2	2	2	2	2	2	2	2	2	2	2	2	2	2	2	2	2	2	2	2	2	2	2	2	2
20	48	4	2	2	1	1	0	25	25	36	2	8	1	0	1	1	3	45	2	2	2	2	2	2	2	2	2	2	2	0	0	2	2	2	2	2	2	2	2	2	0	2	2	2	2	2	2	2	2
22	24	2	1	2	1	2	0	34	34	35	2	13	2	35	1	4	3	36	2	2	2	2	2	2	2	2	2	2	2	2	0	2	2	2	2	2	0	0	0	0	0	2	2	2	2	2	2	2	2
24	72	6	4	2	1	1	0	35	35	46	2	8	1	0	1	3	3	49	2	2	2	2	2	2	2	2	2	2	2	2	2	2	2	2	2	2	2	2	2	2	0	2	2	2	2	2	2	2	2
27	24	2	1	2	1	2	0	20	20	Missing	2	13	1	15	0	3	3	34	2	2	2	2	2	2	2	2	0	2	2	2	2	2	2	2	2	0	0	0	0	0	0	2	2	2	2	2	2	2	2
30	32	2.08	1	2	1	2	0	45	36	45	1	13	1	35	1	3	2	42	2	2	2	2	2	2	2	2	2	2	2	2	2	2	2	2	2	2	0	0	0	0	0	2	2	2	2	2	2	2	2
31	72	6	4	1	1	2	0	41	41	43	2	13	4	25	2	2	2	35	2	2	2	2	2	2	2	2	2	2	2	2	2	2	2	2	2	2	2	2	2	2	0	2	2	2	2	2	2	2	2
33	41	3.05	2	2	2	3	0	37	33	37	1	13	4	35	0	2	2	89	2	2	2	2	2	2	2	2	2	2	2	2	2	2	2	2	2	2	2	2	0	0	0	2	2	2	2	2	2	2	2
34	53	4.05	3	2	1	2	0	37	37	Missing	2	18	4	35	1	3	2	31	2	2	2	2	2	2	2	2	2	2	2	2	2	2	2	2	2	1	2	0	0	0	0	2	2	2	2	2	2	2	2
37	36	3	1	2	1	1	0	41	Missing	41	1	18	3	25	1	2	2	65	2	2	2	2	2	2	2	2	2	2	2	2	0	2	2	2	2	2	2	2	2	0	0	2	2	2	2	2	2	2	2
40	61	5.01	4	1	1	2	0	27	Missing	Missing	2	8	3	25	0	1	1	38	2	2	2	2	2	2	2	2	2	2	2	2	2	2	2	2	2	2	2	2	1	2	0	2	2	2	2	2	2	2	2
42	33	5.05	1	2	1	2	0	30	30	35	2	13	4	45	0	3	3	61	2	2	2	2	2	2	2	2	2	2	2	2	2	2	2	2	2	2	2	0	0	0	0	2	2	2	2	2	2	2	2
43	36	3	1	1	1	2	0	Missing	Missing	Missing	1	8	1	45	1	1	1	72	2	2	2	2	2	2	2	2	2	0	0	0	0	2	2	2	0	0	0	0	0	0	0	2	2	2	2	2	2	2	2
45	33	2.09	1	1	2	3	1	40	40	43	2	13	3	35	1	3	1	181	2	2	2	2	2	2	2	2	2	2	2	0	0	2	2	2	2	2	0	0	0	0	0	2	2	2	2	2	2	2	2
46	60	5	3	1	1	1	0	34	32	34	1	8	1	50	1	4	3	31	2	2	2	2	2	2	2	2	2	2	2	2	2	2	2	2	2	0	2	0	1	0	0	2	2	2	2	2	2	2	2
49	60	5	3	2	1	2	0	41	41	39	2	13	2	45	1	4	3	37	2	2	2	2	2	2	2	2	2	2	2	2	2	2	2	2	2	2	1	2	0	1	0	2	2	2	2	2	2	2	2
50	60	5	3	1	1	1	0	43	43	45	2	13	3	25	1	2	2	37	2	2	2	2	2	2	2	2	2	2	2	2	2	2	2	2	2	2	1	1	1	1	0	2	2	2	2	2	2	2	2
51	65	5.05	4	1	1	3	0	34	34	40	2	13	1	0	1	1	2	36	2	2	2	2	2	2	2	2	2	2	2	2	2	2	2	2	2	2	2	2	2	2	0	2	2	2	2	2	2	2	2
52	34	6.05	1	1	1	2	0	43	43	45	2	13	2	35	0	3	2	46	2	2	2	2	2	2	2	2	2	2	2	2	2	2	2	2	2	2	2	2	1	1	0	2	2	2	2	2	2	2	2
54	72	6	4	2	1	2	0	40	40	40	2	20	4	35	1	3	3	33	2	2	2	2	2	2	2	2	2	2	2	2	2	2	2	2	2	2	2	2	2	2	0	2	2	2	2	2	2	2	2
55	60	5	3	1	1	2	0	40	40	Missing	2	8	3	35	0	3	1	35	2	2	2	2	2	2	2	2	2	2	2	2	2	1	1	1	1	1	1	2	0	0	0	2	2	2	2	2	2	2	2
57	60	5	3	2	1	2	0	41	41	51	2	13	1	0	1	3	2	44	2	2	2	2	2	2	2	2	2	2	2	2	2	2	2	2	2	2	2	0	2	0	0	2	2	2	2	2	2	2	2
59	60	5	3	1	1	2	0	33	33	Missing	2	8	4	35	0	3	3	45	2	2	2	2	2	2	2	2	2	2	2	2	2	2	2	2	2	2	2	2	1	2	0	2	2	2	2	2	2	2	2
64	72	6	4	2	1	2	0	40	40	42	2	8	1	25	1	3	2	44	2	2	2	2	2	2	2	2	2	2	2	2	2	2	2	2	2	2	2	2	2	2	0	2	2	2	2	2	2	2	2
67	60	5	3	2	1	2	0	36	36	Missing	2	8	3	35	0	3	2	39	2	2	2	2	2	2	2	2	2	2	2	2	2	2	2	2	2	2	2	2	2	2	0	2	2	2	2	2	2	2	2
68	72	6	4	2	2	3	1	41	41	42	2	8	1	6	1	3	3	166	2	2	2	2	2	2	2	2	2	2	2	2	2	2	2	2	2	2	2	2	2	2	0	2	2	2	2	2	2	2	2
71	41	3.05	2	1	1	2	0	34	34	37	2	8	1	35	1	2	2	34	2	2	2	2	2	2	2	2	2	2	2	2	2	2	2	2	2	2	0	0	1	0	0	2	2	2	2	2	2	2	2
72	36	3	1	1	2	3	1	29	29	36	2	13	4	45	0	3	2	315	2	2	2	2	2	2	2	2	2	2	2	2	2	2	2	2	2	0	0	0	0	0	0	2	2	2	2	2	2	2	2
74	72	6	4	2	1	1	0	35	35	Missing	2	8	1	0	1	3	3	34	2	2	2	2	2	2	2	2	2	2	2	2	2	2	2	2	2	2	1	2	2	1	0	2	2	2	2	2	2	2	2
78	48	4	2	1	1	2	0	49	Missing	49	1	13	3	0	2	3	2	42	2	2	2	2	2	2	2	2	2	2	2	2	2	2	2	2	2	2	2	2	0	0	0	2	2	2	2	2	2	2	2
79	60	5	3	2	1	1	0	35	35	39	2	18	1	0	1	1	1	52	2	2	2	2	2	2	2	2	2	2	2	2	2	2	2	2	2	2	0	2	0	0	0	2	2	2	2	2	2	2	2
82	48	4	2	2	1	2	0	47	47	46	2	8	1	0	1	3	2	36	2	2	2	2	2	2	2	2	2	2	2	2	2	2	2	2	2	2	2	2	2	2	0	2	2	2	2	2	2	2	2
83	72	6	4	1	1	2	0	35	35	36	2	8	1	6	1	1	1	41	2	2	2	2	2	2	2	2	2	2	2	2	2	2	2	2	2	2	2	2	0	2	0	2	2	2	2	2	2	2	2
84	72	6	4	1	1	2	0	44	33	44	1	13	2	29	1	2	2	40	2	2	2	2	2	2	2	2	2	2	2	2	2	2	2	2	2	2	2	2	2	2	0	2	2	2	2	2	2	2	2
86	42	3.06	2	2	1	1	0	44	44	46	2	13	1	5	2	3	1	48	2	2	2	2	2	2	2	2	2	2	2	2	2	2	2	2	2	0	1	0	0	0	0	2	2	2	2	2	2	2	2
89	49	4.01	3	2	1	2	0	35	35	38	2	13	3	35	1	1	2	37	2	2	2	2	2	2	2	2	2	2	2	2	2	2	2	2	2	2	2	2	0	0	0	2	2	2	2	2	2	2	2
91	72	6	4	1	1	2	0	34	34	36	2	20	1	25	1	1	2	32	2	2	2	2	2	2	2	2	2	2	2	2	2	2	2	2	2	2	2	2	2	2	0	2	2	2	2	2	2	2	2
95	47	3.11	2	2	1	2	0	32	32	33	2	13	3	35	1	2	3	33	2	2	2	2	2	2	2	2	2	2	2	2	2	2	2	2	2	2	1	0	0	1	0	2	2	2	2	2	2	2	2
97	59	4.11	3	2	1	2	0	41	41	47	2	13	4	35	1	2	2	37	2	2	2	2	2	2	2	2	2	2	2	2	2	2	2	2	2	2	2	2	2	2	0	2	2	2	2	2	2	2	2
98	60	5	3	1	1	2	0	31	31	30	2	13	3	25	1	2	2	42	2	2	2	2	2	2	2	2	2	2	2	2	2	2	2	2	2	2	2	2	2	2	0	2	2	2	2	2	2	2	2
99	54	4.06	3	1	1	2	0	32	32	39	2	13	1	35	1	2	2	32	2	2	2	2	2	2	2	2	2	2	2	2	2	2	2	2	2	2	2	0	0	0	0	2	2	2	2	2	2	2	2
100	72	6	4	1	1	2	0	37	37	Missing	2	13	1	0	0	1	2	76	2	2	2	2	2	2	2	2	2	2	2	2	2	2	2	2	2	2	2	2	2	0	0	2	2	2	2	2	2	2	2
101	41	3.05	2	1	1	2	0	39	39	41	2	13	4	45	1	2	3	34	2	2	2	2	2	2	2	2	2	2	2	2	2	2	2	2	2	2	2	2	2	0	0	2	2	2	2	2	2	2	2
103	72	6	4	1	1	2	0	38	38	40	2	13	4	35	1	2	2	104	2	2	2	2	2	2	2	2	2	2	2	2	2	2	2	2	2	2	2	2	2	2	2	2	2	2	2	2	2	2	2
104	24	2	1	2	2	3	1	32	32	30	2	13	1	45	0	4	1	155	2	2	2	2	2	2	2	2	2	2	2	2	2	2	2	2	2	0	0	0	0	0	0	2	2	2	2	2	2	2	2
105	53	4.05	3	2	1	3	0	42	42	44	2	8	1	0	2	2	1	96	2	2	2	2	2	2	2	2	2	2	2	2	2	2	2	2	2	2	1	1	1	1	0	2	2	2	2	2	2	2	2
106	53	4.05	3	1	1	2	1	51	46	51	1	20	3	35	2	3	2	42	2	2	2	2	2	2	2	2	2	2	2	2	0	2	2	2	2	2	2	2	2	0	0	2	2	2	2	2	2	2	2
108	24	2	1	1	1	1	0	36	36	42	2	13	4	45	1	2	2	33	2	2	2	2	2	2	2	2	2	2	2	2	0	2	2	2	2	2	0	0	0	0	0	2	2	2	2	2	2	2	2
112	55	4.07	3	1	1	2	0	36	36	38	2	20	4	35	0	2	2	37	2	2	2	2	2	2	2	2	2	2	2	2	2	2	2	2	2	2	2	2	2	0	2	2	2	2	2	2	2	2	2
113	48	4	2	2	1	2	0	36	36	Missing	2	20	4	45	0	3	3	Missing	2	2	2	2	2	2	2	2	2	2	2	2	2	2	2	2	2	2	0	0	1	0	0	2	2	2	2	2	2	2	2
117	65	5.05	4	1	1	2	0	43	43	45	2	8	1	0	1	Missing	2	79	2	2	2	2	2	2	2	2	2	2	2	2	2	2	2	2	2	2	2	1	0	1	1	2	2	2	2	2	2	2	2
119	53	4.05	3	2	1	1	0	37	37	36	2	13	1	0	1	1	2	74	2	2	2	2	2	2	2	2	2	2	2	2	1	2	2	2	2	2	1	0	2	1	0	2	2	2	2	2	2	2	2
123	63	5.03	4	2	1	1	0	38	38	41	2	18	1	15	1	3	3	40	2	2	2	2	2	2	2	2	2	2	2	2	2	2	2	2	2	2	2	2	2	2	2	2	2	2	2	2	2	2	2
127	61	5.01	4	2	1	1	0	29	29	31	2	13	4	35	1	2	3	Missing	2	2	2	2	2	2	2	2	2	2	2	2	2	2	2	2	2	2	2	2	2	1	0	2	2	2	2	2	2	2	2
[truncated: 576 more columns]
